# Supplementary material for: Epidermal growth factor receptor signaling uncouples germ cells from the somatic follicular compartment at ovulation
Source: Nat Commun. 2021 Mar 4;12:1438. doi: 10.1038/s41467-021-21644-z (PMC7933413; doi:10.1038/s41467-021-21644-z)
Supplement: Supplementary file 4 — Source Data [file 41467_2021_21644_MOESM4_ESM.xlsx]

## Sheet: Ovulated COCs
	Normalized number of TZPs
Group	0 h	4 h	8 h
	1.03673	0.979592	0
	1.17959	0.481633	0
	1.19184	1.06939	0
	0.844898	0.489796	0
	0.844898	1.13469	0
	1.00408	1.09796	0
	0.918367	1.30612	0
	1.00816	1.08163	0.004082
	0.971429	1.09796	0
		1.15918	0.020408
		1.10204	0.016327
		1.06122

## Sheet: EGF in vitro
	Normalized number of TZPs
Group	0 h	4 h	4 h EGF	8 h	8 h EGF
	98.7722	103.143	69.7087	62.4975	4.8075
	109.043	98.3352	91.7795	46.5453	0
	93.9647	88.7202	93.3092	78.4496	0.874091
	100.52	93.3092	89.1573	68.1791	11.1447
	93.9647	90.9054	91.3425	60.9678	0.655568
	97.2426	87.1905	92.2166	48.9491	16.3892
	102.706	71.894	85.8794	73.8607	8.52238
	100.739	104.672	87.1906	84.5683	4.8075
	107.295	103.143	95.0574	84.3498	8.74091
	98.9908	95.9315	95.7129	86.972	15.5151
	102.487	98.3352	84.5683	75.6088	13.7669
	99.4278	89.5943	88.5017	69.4902	13.5484
	107.732	97.2426	89.8128	83.6942	18.3559
	95.2759	91.998	92.2166	72.331	5.24454
	94.8388	98.9908	83.9127	81.509	10.2706
	115.161	95.2759	78.8867	66.8679	19.0115
	104.235	92.2166	80.8534	77.1385	3.27784
	83.6942	86.972	82.383	67.305	6.55568
	127.399	108.169	86.7535	46.5453	9.17795
	107.295	111.665	69.2717	66.4309	0.218523
	95.0574	75.6088	90.0313	64.9012	13.5484
	95.0574	77.1385	71.894	70.1458	3.93341
	94.1833	78.0126	71.0199	74.0792	3.93341
	102.269	86.7535	88.9387	89.1573	26.2227
	77.5755	85.6609	84.7868	76.0459	8.74091
	106.639	92.6536	81.946	81.946	2.18523
	114.287	90.4684	96.3685	84.7868	18.793
	115.161	96.8055	95.0574	67.305	7.86682
	52.8825	100.739	77.1385	48.9491	3.93341
	74.2977	99.6463	107.513	74.2977	0
	77.357	85.0053	87.6276	68.6161	8.74091
	71.0199	91.3425	79.7608	65.1198	5.90011
	74.9533	100.739	101.613	69.7087	5.24454
	84.5683	102.706	108.387	71.4569	13.1114
	95.7129	96.587		84.5683	11.1447
	100.52	91.998		88.7202	11.8002
	83.6942	106.421		80.4163	3.27784
	101.832	88.9387		94.8388	6.99273
	93.9647	94.1833		76.7015	9.83352
	109.043	98.7722		79.9793
	103.361	85.0053		80.8534
	107.513	72.5495		53.5381
	100.52	82.8201		104.891
	110.354	74.2977		77.1385
	93.3092	65.9938		84.5683
	111.447	81.946		74.7348
	117.128	86.535		40.6452
	109.917			104.672
	92.2166			104.891
	117.347			28.4079
	116.254			80.8534
	107.95			74.5162
	127.836			81.7275
	94.6203			83.4757
	112.102			94.4018
	102.269
	86.3165
	83.0386
	86.972
	92.6536
	115.598
	109.698
	100.957
	99.2093
	98.5537
	123.684
	113.195
	99.4278
	122.154
	118.439
	120.187
	126.743
	120.406
	71.4569
	62.0604
	64.2457
	65.5568

## Sheet: no EGF in vitro
	Normalized number of TZPs
Group	0 h	4 h	8 h	12 h	16 h	o/n
	102.698	96.561	58.5094	38.6653	0.613735	1.63663
	106.79	92.0603	43.5752	29.8685	4.09157	0
	112.518	83.0589	73.4437	24.3448	4.29615	0
	99.8343	87.355	63.8285	24.1403	4.50073	0
	100.857	85.1046	57.0774	24.9586	4.29615	0.409157
	86.9458	81.6268	45.8256	30.6868	3.27325	0
	105.153	67.3063	69.1475	29.4593	0.818314	0.409157
	100.653	97.9931	79.1719	26.7998	0.409157	0
	95.129	96.561	78.9673	40.9157	5.11446	0
	107.199	89.81	81.4222	40.5065	0.818314	2.8641
	95.7427	92.0603	70.7841		0.204578	0
	96.7656	83.8772	65.0559		2.8641	1.63663
	97.5839	91.0374	78.3535		1.43205	0
	108.631	86.1275	67.7155		3.47783	0
	95.5381	92.674	76.3078		5.7282	0.613735
	94.7198	89.1962	62.601		0.204578	0.204578
	102.494	86.3321	72.2162			0.409157
	93.0832	81.4222	63.0102			0.409157
	100.857	101.266	43.5752			1.02289
	89.1962	104.54	62.1919			0
	92.4695	70.7841	60.7598			0
	102.085	72.2162	65.6697			1.43205
	87.9687	73.0345	69.3521			0.204578
	94.1061	81.2177	83.468			0
	87.9687	80.1948	71.1933			0.204578
	91.0374	86.7413	76.7169			1.63663
	96.1519	84.6955	79.3764			1.43205
	94.3107	90.6283	63.0102			1.84121
	100.448	94.3107	45.8256			0.204578
	92.674	93.2878	69.5567			0
	118.246		64.2376			0
	112.518		60.9644
	92.674		65.2605
	83.2634		66.8972
	94.9244		79.1719
	117.019		83.0589
	96.7656		75.2849
	109.04		99.4251
	103.517		83.0589
	118.246		73.8528
	103.312		75.0803
	118.86		80.6039
			87.9687
			88.5825
			88.787
			38.0516
			97.9931
			98.1977
			26.5952
			75.694
			69.7613
			76.5123
			78.149
			88.3779

## Sheet: CNP cGMP
	Normalized number of TZPs
Group	0 h	o/n	o/n cGMP	o/n CNP
	105.75	2.91826	88.1257	88.1257
	105.2	0	89.5027	106.852
	102.446	0	102.722	91.9812
	106.577	0	117.042	88.4011
	122.825	0.729566	114.563	90.3289
	105.475	0	91.7058	114.013
	85.0964	0.729566	102.446	97.2137
	103.823	0	93.3582	110.433
	83.9948	0	80.9655	100.794
	105.2	5.10696	96.6629	106.852
	74.9069	0	99.6922	117.042
	88.9519	2.91826	104.649	119.796
	94.1843	0	96.6629	107.403
	86.7487	0	90.8796	107.954
	102.722	1.09435	107.403	101.091
	124.753	0.364783	100.243	117.778
	101.345	0.729566	93.3582	101.868
	103.226	0.729566	98.0399	92.1659
	102.838	1.82391	104.649	108.465
	95.4645	0	111.809	109.629
	107.689	0	105.751	105.748
	102.062	2.55348	100.518	91.3898
	93.9122	0.364783	102.997	105.166
	100.315	0	91.9812	121.465
	94.4943	0.364783	92.532	78.7776
		2.91826	89.2273	78.7776
		2.55348	88.1257	82.2702
		3.28305	113.186	85.9568
		0.364783		77.0313
		0		83.2404
		0		81.8821
				78.9716
				91.7778
				98.1809

## Sheet: EGF CNP cGMP
	Normalized number of TZPs
Group	0 h	8 h EGF	8 h EGF cGMP	8 h EGF CNP
	112.568	25.2199	88.5631	83.5777
	111.981	32.8446	107.918	83.871
	109.05	35.4839	101.466	60.1173
	113.447	27.8592	128.153	32.8446
	130.743	35.1906	94.1349	42.8152
	112.275	23.1672	109.677	37.2434
	90.5819	24.0469	100.293	36.0704
	110.516	31.9648	113.197	41.0557
	89.4093	29.3255	65.3959	31.9648
	111.981	28.739	40.4692	27.566
	82.0807	26.9795	56.5982	44.868
	87.0642	23.7537	77.7126	31.085
	95.5654	30.7918	71.8475	58.3578
	95.2722	9.38416	68.915	49.5601
	76.2178	32.5513	68.3285	29.0323
	84.4259	17.0088	62.1701	26.6862
	79.4424	3.51906	68.0352	39.0029
	87.6505	31.085	106.158	48.6803
	84.1327	30.7918	78.8856	51.6129
	80.9081	33.7243	82.9912	48.3871
	84.719		92.9619	44.868
	73.8726		77.4193	60.4106
	81.4944		82.698	42.522
	98.79		91.4956	42.522
	116.672		60.4106	41.9355
	125.759		99.7067
	95.5654		98.2405
	121.655		90.6158
	96.1517		89.1496
	109.636		75.6598
	95.8585		80.0587
	101.428		48.9736
	102.015		55.4252
	106.998		47.8006
	92.3408		88.5631
	116.672		90.6158
	106.119		89.1496
	110.516		75.6598
	89.4093		80.0587
	111.981		48.9736
	79.7355		55.4252
	94.686		47.8006
	100.256		88.5631
	92.3408
	109.343
	132.795
	107.877

## Sheet: EGF cilost rosco
	Normalized number of TZPs
Group	0 h	8 h	8 h cilost	8 h rosco
	106.746	8.55452	7.99662	8.18259
	101.538	11.344	6.69484	13.9476
	108.977	16.1792	0.557904	57.0921
	92.798	9.29839	7.25275	10.9721
	106.374	8.18259	4.46323	10.2282
	95.9594	11.1581	3.71936	3.90533
	100.981	11.716	4.46323	5.02113
	113.44	15.6213	4.6492	3.34742
	101.724	15.8073	13.9476	14.8774
	102.84	6.88081	10.2282	13.5757
	116.974	8.74049	2.78952	37.0076
	105.63	11.716	6.50887	10.7861
	109.163	18.0389	5.95097	57.65
	104.886	5.765	11.716	25.2916
	102.654	5.2071	25.2916	10.7861
	89.4505	2.60355	10.2282	10.2282
	92.2401	9.29839	10.7861	2.41758
	96.7033	17.295	8.36855	3.34742
	104.514	1.30177	5.57904	26.5934
	64.5309	15.0634	10.2282	2.97549
	107.303	7.43872	6.13694	24.5478
	86.2891	9.48436	1.85968	36.2637
	73.6433	1.67371	6.50887	8.18259
	113.812	10.9721	5.765	81.268
	91.8681	14.5055	7.06678	12.2739
	101.724	11.1581	26.0355	22.1302
	111.209	13.7616	17.6669	59.8817
	94.4717		8.18259	74.5731
	99.1209		21.5723	50.9552
	105.258		19.7126	7.43871
	92.426		7.62468	27.1513
	93.1699		13.5756	34.59
	111.581		11.716	68.0642
			21.3863	45.0042
			1.85968	45.9341
			14.5055	47.0499
			16.5511
			11.1581
			18.0389
			13.0177
			13.3897
			19.8986
			13.9476
			16.5511
			10.2282
			7.99662
			11.9019
			11.344
			8.18259
			13.3897
			16.3652
			16.7371

## Sheet: CNP CBX
		Normalized number of TZPs
	Group	0 h	16 h CNP	16 h CNP CBX	16 h CBX
		103.226	80.7179	66.1654	4.0747
		102.838	111.957	62.4788	21.1497
		95.4645	79.9418	88.8673	3.29857
		107.689	86.3449	79.9418	11.0599
		102.062	103.614	106.524	26.9706
		93.9122	103.614	105.166	19.5974
		100.315	63.4489	103.032	2.3284
		94.4943	100.315	102.838	1.35823
		105.751	116.614	119.331	1.94033
		105.2	68.1058	95.2704	6.40311
		102.446	95.8367	89.4494	9.50764
		106.577	106.852	69.8521	0
		122.825	91.9812	91.0017	7.711
		105.475	88.4011	73.9267	1.65236
		85.0964	90.3289	102.062	0.275393
		103.823	114.013	84.4046	0.275393
		83.9948	97.2137	102.45	0.826179
		105.2	110.433	106.33	0.550786
		74.9069	100.794	105.166	9.36336
		88.9519	106.852	102.838	4.40629
		94.1844		96.3875	2.75393
		86.7488		92.8074	0
		102.722		89.5027
		124.753		92.532
		101.345		98.866

## Sheet: EGF U0126
	Normalized number of TZPs
Group	0 h	8 h EGF	8 h EGF U0126
	85.7127	4.77387	82.6747
	82.4577	0	77.2499
	86.3636	0.867976	90.7035
	92.0055	11.0667	95.0434
	114.79	0.650982	95.9114
	108.931	16.2746	89.8355
	100.251	8.46277	96.5624
	98.5153	4.77387	110.45
	97.8643	8.67976	127.593
	120.649	15.4066	120.649
	112.403	13.6706	108.28
	121.3	13.4536	114.573
	117.611	18.2275	127.159
	119.347	5.20786	92.0055
	125.857	10.1987	111.101
	119.564	3.25491	104.808
	70.9571	6.50982	116.092
	61.6263	9.11375	108.931
	63.7963	0.216994	116.309
		13.4536	90.4865
		3.90589	86.5806
		3.90589	73.344
		26.0393	67.2682
		8.67976	73.344
		2.16994	66.1832
		18.6615	65.0982
		7.81179	68.5701
		3.90589	71.825
		0
		8.67976
		5.85884
		5.20786
		13.0196
		11.0667
		11.7177
		3.25491
		6.94381
		9.76473

## Sheet: cadherin
	No. of N-cad foci
Group	0 h	8 h EGF	8 h EGF CI-I
	43	12	18
	47	18	14
	64	13	8
	37	13	16
	33	11	17
	22	8	13
	50	6	24
	25	16	16
	24	14	42
	44	6	39
	43	10	11
	13	5	40
	64	6	46
	89	8	35
	71	12	14
	60	9	18
	90	5	23
	82	6	33
	77	5	30
	118	3	15
	77	6	43
	107	9	23
		6	18
		1	24
		3	20
			41
			54
			32
			45
			35
			38
			44

## Sheet: EGF CI-I
	Normalized number of TZPs
Group	0 h	8 h EGF	8 h EGF CI-I
	0.736082	0.038741	0.805816
	0.893629	0.139468	0.52688
	1.03052	0.036158	0.761909
	1.00727	0.379663	0.808399
	1.04085	0.397742	0.916874
	1.01243	0.116223	0.537211
	1.10283	0.278936	0.74383
	1.22939	0.338339	0.353836
	0.730916	0.033576	0.940119
	1.02018	0.005165	0.632772
	1.10283	0.054238	0.971112
	1.04085	0.167878	0.457146
	0.632772	0.136885	0.813564
	1.02018	0.152382	0.777406
	1.12866	0.343505	0.162713
	1.12608	0.167878	0.643103
	0.914291	0.038741	0.736082
	1.03568	0.054238	0.067151
	1.03052	0.023245	0.198871
	1.23455	0.072317	0.609527
	0.888464	0.002583	0.382246
	1.13899	0.121389	0.415822
	0.916874	0.317677	0.21695
	0.831643	0.144634	0.268605
	1.25005	0	0.601779
	0.865219	0	0.668931
	1.03826	0	0.389994
		0.054238	0.26344
		0.005165	0.196289
		0.185958	0.663765
			0.924622
			0.302181
			0.312512
			0.539793
			0.792902
			0.501052
			0.852305
			0.609527

[truncated: 4 more sheets: EGF CK666, suppl 1a, suppl 1b, algorithm]
